# Supplementary material for: CORUM: the comprehensive resource of mammalian protein complexes–2022
Source: Nucleic Acids Res. 2022 Nov 16;51(D1):D539–45. doi: 10.1093/nar/gkac1015 (PMC9825459; doi:10.1093/nar/gkac1015)
Supplement: gkac1015_Supplemental_File [file gkac1015_supplemental_file.xlsx]

## Sheet: Tabelle1
Databases and Tools using the CORUM dataset
Name of the resource	Link	Publication title	Reference (PMID)
Arena3Dweb	http://bib.fleming.gr:3838/Arena3D or http://bib.fleming.gr/Arena3D	Arena3Dweb: interactive 3D visualization of multilayered networks	33885790
AutoCoEv	https://github.com/mattilalab/autocoev	AutoCoEv—A High-Throughput In Silico Pipeline for Predicting Inter-Protein Coevolution	35328772
BpForms	https://github.com/KarrLab/bpforms	BpForms and BcForms: a toolkit for concretely describing non-canonical polymers and complexes to facilitate global biochemical networks	32423472
CanDI data integrator	https://github.com/GilbertLabUCSF/CanDI	A global cancer data integrator reveals principles of synthetic lethality, sex disparity and immunotherapy	34663427
CCprofiler	https://github.com/CCprofiler/CCprofiler	Complex-centric proteome profiling by SEC-SWATH-MS for the parallel detection of hundreds of protein complexes	32690956
CEN-tools	http://cen-tools.com	CEN-tools: an integrative platform to identify the contexts of essential genes	33073517
CladeOScope	http://cladeoscope.cs.huji.ac.il	CladeOScope: functional interactions through the prism of clade-wise co-evolution	33928243
clust.perturb	https://github.com/fosterlab/clust-perturb	On the Robustness of Graph-Based Clustering to Random Network Alterations	33592499
Complex+	https://github.com/moghbaie/ComplexPlus	Complex+: Aided Decision-Making for the Study of Protein Complexes	https://www.biorxiv.org/content/10.1101/744656v1.full
ComplexFinder	https://github.com/hnolcol/ComplexFinder	ComplexFinder: A software package for the analysis of native protein complex fractionation experiments	33940038
FINER	https://github.com/haochenucr/FINER	FINER: enhancing the prediction of tissue-specific functions of isoforms by refining isoform interaction networks	34169280
FIREWORKS	https://fireworks.mendillolab.org	FIREWORKS: a bottom-up approach to integrative coessentiality network analysis	33328249
FLAME	http://flame.pavlopouloslab.info	FLAME: a web tool for functional and literature enrichment analysis of multiple gene lists	34356520
FLEX	https://github.com/csbio/FLEX_R	A method for benchmarking genetic screens reveals a predominant mitochondrial bias	34018332
FunCoup 5	https://funcoup.sbc.su.se	FunCoup 5: Functional Association Networks in All Domains of Life, Supporting Directed Links and Tissue-Specificity	33539890
g:Profiler	https://biit.cs.ut.ee/gprofiler	g:Profiler: a web server for functional enrichment analysis and conversions of gene lists (2019 update)	31066453
GCC-v	https://github.com/SaraOmranian/GCC-v	Efficient and accurate identification of protein complexes from protein-protein interaction networks based on the clustering coefficient	34630943
GenCLiP 3	http://ci.smu.edu.cn/genclip3/	GenCLiP 3: mining human genes’ functions and regulatory networks from PubMed based on co-occurrences and natural language processing	31681951
HBA-DEALS	https://github.com/TheJacksonLaboratory/HBA-DEALS	HBA-DEALS: accurate and simultaneous identification of differential expression and splicing using hierarchical Bayesian analysis	32660516
HiSCF	https://github.com/allenv5/HiSCF	HiSCF: leveraging higher-order structures for clustering analysis in biological networks	32931549
HogProf	https://github.com/DessimozLab/HogProf	Scalable phylogenetic profiling using MinHash uncovers likely eukaryotic sexual reproduction genes	32697802
hu.MAP 2.0	http://humap2.proteincomplexes.org/	hu.MAP 2.0: integration of over 15,000 proteomic experiments builds a global compendium of human multiprotein assemblies	33973408
HuRI	http://interactome-atlas.org	A reference map of the human binary protein interactome	32296183
HVIDB	http://zzdlab.com/hvidb/	HVIDB: a comprehensive database for human–virus protein–protein interactions	33515030
hypergraphlet kernels	https://github.com/jlugomar/hypergraphlet-kernels	Classification in biological networks with hypergraphlet kernels	32886115
idenPC-CAP	http://bliulab.net/idenPC-CAP/	idenPC-CAP: Identify protein complexes from weighted RNA-protein heterogeneous interaction networks using co-assemble partner relation	33333549
imputation-proteomics	https://github.com/Kdabke/imputation-proteomics.git.	A Simple Optimization Workflow to Enable Precise and Accurate Imputation of Missing Values in Proteomic Data Sets	33939434
Membranome 3.0	https://membranome.org	Membranome 3.0: Database of single-pass membrane proteins with AlphaFold models	35481632
Metabolic Atlas	https://www.metabolicatlas.org/	An atlas of human metabolism	32209698
Mouse tissue interactome explorer	https://tissue-interactomes.msl.ubc.ca/	An atlas of protein-protein interactions across mouse tissues	34214469
mPPI	http://bis.zju.edu.cn/mppi/	mPPI: a database extension to visualize structural interactome in a one-to-many manner	34156447
MTGO-SC	https://github.com/ne1s0n/MTGOsc	MTGO-SC, a tool to explore gene modules in single-cell RNA sequencing data	31649730
MultiVERSE	https://github.com/Lpiol/MultiVERSE	MultiVERSE: a multiplex and multiplex-heterogeneous network embedding approach	33888761
NeST	http://ccmi.org/nest/	Interpretation of cancer mutations using a multiscale map of protein systems	34591613
NIDM	http://bioinformatics.csu.edu.cn/DGP/NID.jsp	NIDM: network impulsive dynamics on multiplex biological network for disease-gene prediction	33866352
OnTheFly 2.0	http://bib.fleming.gr:3838/OnTheFly/	OnTheFly 2.0: a text-mining web application for automated biomedical entity recognition, document annotation, network and functional enrichment analysis	34632381
OpenCell	opencell.czbiohub.org	OpenCell: Endogenous tagging for the cartography of human cellular organization	35271311
Pathway Commons	https://www.pathwaycommons.org	Pathway Commons 2019 Update: integration, analysis and exploration of pathway data	31647099
PC2P	https://github.com/SaraOmranian/PC2P	PC2P: parameter-free network-based prediction of protein complexes	33416831
Pcfun	https://github.com/sharmavaruns/PCfun	PCfun: a hybrid computational framework for systematic characterization of protein complex function	35724564
PCLasso	https://github.com/weiliu123/PCLassoCox	PCLasso: a protein complex-based, group lasso-Cox model for accurate prognosis and risk protein complex discovery	34086850
PCprophet	https://github.com/anfoss/PCprophet	PCprophet: a framework for protein complex prediction and differential analysis using proteomic data	33859439
PPIMem	https://transint.univ-evry.fr	Getting to know each other: PPIMem, a novel approach for predicting transmembrane protein-protein complexes	34630938
PrInCE	https://www.bioconductor.org/packages/devel/bioc/html/PrInCE.html	PrInCE: an R/Bioconductor package for protein–protein interaction network inference from co-fractionation mass spectrometry data	33471077
Proteo3Dnet	http://bioserv.rpbs.univ-paris-diderot.fr/services/Proteo3Dnet/	Proteo3Dnet: a web server for the integration of structural information with interactomics data	33963857
RBP2GO	https://RBP2GO.DKFZ.de	RBP2GO: a comprehensive pan-species database on RNA-binding proteins, their interactions and functions	33196814
RNfuzzyApp	https://gitlab.com/habermann_lab/rna-seq-analysis-app	RNfuzzyApp: an R shiny RNA-seq data analysis app for visualisation, differential expression analysis, time-series clustering and enrichment analysis	35186266
RoDiCE	https://github.com/ymatts/RoDiCE	RoDiCE: Robust differential protein co-expression analysis for cancer complexome	34529752
SECAT	https://github.com/grosenberger/secat	SECAT: Quantifying Protein Complex Dynamics across Cell States by Network-Centric Analysis of SEC-SWATH-MS Profiles	33333029
SubCellBarCode	www.subcellbarcode.org	SubCellBarCode: integrated workflow for robust spatial proteomics by mass spectrometry	35732783
Super.Complex	https://sites.google.com/view/supercomplex/super-complex-v3-0	Super.Complex: A supervised machine learning pipeline for molecular complex detection in protein-interaction networks	34189530
TP-MAP	https://www.gitlab.com/ChemBioHub/tpmap	TP-MAP - an Integrated Software Package for the Analysis of 1D and 2D Thermal Profiling Data	https://www.biorxiv.org/content/10.1101/2021.02.22.432361v2.full
TransINT	https://transint.shinyapps.io/transint/ or http://sertitan.imeve.univ-evry.fr:3838/transint/	Predicting transmembrane protein-protein complexes: TransINT, a novel computational approach	https://www.biorxiv.org/content/10.1101/871590v6
WebGestalt	http://www.webgestalt.org	WebGestalt 2019: gene set analysis toolkit with revamped UIs and APIs	31114916
ZetaSuite	ttps://github.com/YajingHao/ZetaSuite)	ZetaSuite, A Computational Method for Analyzing Multi-dimensional High-throughput Data, Reveals Genes with Opposite Roles in Cancer Dependency	https://www.biorxiv.org/content/10.1101/2021.08.29.458095v1.full
